# Supplementary material for: Bonding and Reactivity of a Pair of Neutral and Cationic Heterobimetallic RuZn2 Complexes
Source: Inorg Chem. 2021 Oct 18;60(21):16256–65. doi: 10.1021/acs.inorgchem.1c02072 (PMC8730504; doi:10.1021/acs.inorgchem.1c02072)
Supplement: Supplementary file 2 — ic1c02072_si_002.xyz [file ic1c02072_si_002.xyz]

111
2
Ru  0.07022 -0.38304  0.17535
Zn  0.06566 -0.42625 -2.32542
Zn  0.20524 -2.61979 -0.95586
P   2.36721 -0.81782  0.41097
P   0.28279  1.97995 -0.01925
P  -2.27374 -0.46803  0.14666
C   0.22224  0.10405 -4.23403
H  -0.08357  1.15313 -4.40234
H  -0.43396 -0.53441 -4.85370
H   1.25282 -0.01433 -4.61585
C   0.51193 -4.47119 -1.52522
H   1.59226 -4.63254 -1.68519
H  -0.00868 -4.70057 -2.47194
H   0.16612 -5.18081 -0.75429
C   0.47526 -2.17301  1.33786
C  -0.22081 -3.13939  2.06752
H  -1.30112 -3.25971  1.94936
C   0.44334 -3.97125  2.97675
H  -0.13207 -4.72134  3.53282
C   1.81007 -3.85457  3.19632
H   2.30769 -4.50265  3.92667
C   2.54159 -2.91406  2.48645
H   3.61783 -2.79548  2.66207
C   1.87572 -2.12108  1.55545
C   3.35108 -1.65664 -0.90236
C   4.06224 -2.81063 -0.62083
H   4.07815 -3.22081  0.39270
C   4.73403 -3.47914 -1.63922
H   5.28076 -4.39969 -1.40478
C   4.69300 -3.00904 -2.93109
H   5.20843 -3.55316 -3.73058
C   4.01141 -1.85516 -3.20839
H   3.97399 -1.46226 -4.23061
C   3.34068 -1.18039 -2.19536
H   2.78213 -0.27030 -2.44070
C   3.57893  0.30213  1.19340
C   3.63457  0.42849  2.58604
H   3.01325 -0.20990  3.21776
C   4.46056  1.38315  3.15954
H   4.49176  1.48027  4.25055
C   5.23344  2.20382  2.36677
H   5.88153  2.95876  2.82679
C   5.19847  2.07189  0.99365
H   5.81785  2.71721  0.36141
C   4.37841  1.12199  0.39858
H   4.35557  1.03205 -0.69202
C   0.30753  0.61815  2.03660
C   0.39848  0.21999  3.37640
H   0.27102 -0.83619  3.64746
C   0.64252  1.15008  4.38146
H   0.70272  0.81592  5.42548
C   0.82109  2.50177  4.08460
H   1.01097  3.22383  4.88650
C   0.73558  2.92834  2.76688
H   0.83580  3.99494  2.53127
C   0.49228  1.98361  1.77108
C  -1.02348  3.22647 -0.39933
C  -1.87942  3.67678  0.58902
H  -1.76481  3.31934  1.61711
C  -2.89103  4.57104  0.28554
H  -3.55501  4.91678  1.08520
C  -3.06414  5.00883 -0.99267
H  -3.87115  5.71244 -1.22967
C  -2.21642  4.57479 -2.00363
H  -2.34328  4.93573 -3.02997
C  -1.19328  3.69897 -1.69678
H  -0.50355  3.38193 -2.48873
C   1.69419  2.83295 -0.81639
C   2.08136  2.48505 -2.10221
H   1.58210  1.65446 -2.61593
C   3.09592  3.18383 -2.76716
H   3.37827  2.88795 -3.78343
C   3.71993  4.23441 -2.13933
H   4.51551  4.78844 -2.65108
C   3.34284  4.59029 -0.86705
H   3.83770  5.42603 -0.35926
C   2.32784  3.89814 -0.20257
H   2.05499  4.19879  0.81204
C  -3.22560  0.61741  1.30349
C  -2.84477  0.66826  2.64409
H  -2.00107  0.06678  2.98922
C  -3.51005  1.48740  3.54090
H  -3.18789  1.51347  4.58789
C  -4.57626  2.27495  3.11630
H  -5.10270  2.92374  3.82492
C  -4.96166  2.22631  1.78490
H  -5.79974  2.84089  1.43588
C  -4.29824  1.41544  0.88695
H  -4.61533  1.40706 -0.15874
C  -3.19437 -0.13636 -1.43000
C  -2.69794  0.73869 -2.36871
H  -1.75432  1.25744 -2.18247
C  -3.39363  0.99910 -3.55119
H  -2.95688  1.69384 -4.27731
C  -4.57913  0.38910 -3.80474
H  -5.11709  0.57915 -4.74041
C  -5.12485 -0.46314 -2.85166
H  -6.09392 -0.94193 -3.03318
C  -4.44430 -0.72719 -1.67611
H  -4.89048 -1.39904 -0.93775
C  -3.00927 -2.12414  0.51670
C  -2.81081 -3.13574 -0.42230
H  -2.25975 -2.92742 -1.34748
C  -3.34222 -4.40480 -0.22006
H  -3.17812 -5.18776 -0.96780
C  -4.09642 -4.65561  0.90911
H  -4.53062 -5.65006  1.06479
C  -4.29604 -3.66558  1.85115
H  -4.89124 -3.87017  2.74817
C  -3.75013 -2.39642  1.66332
H  -3.92707 -1.61348  2.40605

112
3+
Ru -0.03277 -0.26153  0.25189
Zn -0.00939 -2.73906 -0.35258
Zn -0.02886 -0.72515 -2.11370
P   2.28690 -0.72496  0.57264
P   0.36892  1.95765 -0.44189
P  -2.35872 -0.36803  0.25476
C  -0.01464 -1.11693 -4.02647
H   1.01935 -1.06905 -4.40290
H  -0.63819 -0.39406 -4.57849
H  -0.41049 -2.13054 -4.20392
C   0.12494 -4.38111 -1.38236
H  -0.51497 -4.33834 -2.27831
H  -0.18879 -5.24023 -0.76576
H   1.16917 -4.53081 -1.70102
C   0.30370 -1.94616  1.61644
C  -0.41653 -2.76751  2.51084
H  -1.46704 -3.01062  2.32343
C   0.19493 -3.26128  3.65036
H  -0.38264 -3.89324  4.33504
C   1.52148 -2.97225  3.94783
H   1.97517 -3.36899  4.86231
C   2.26356 -2.19059  3.08514
H   3.30902 -1.94610  3.30435
C   1.66391 -1.74363  1.92043
C   3.05108 -1.85680 -0.63040
C   3.11391 -1.49417 -1.97291
H   2.74046 -0.51531 -2.29497
C   3.64754 -2.35939 -2.91322
H   3.68474 -2.05969 -3.96564
C   4.13542 -3.57713 -2.51750
H   4.55629 -4.26477 -3.25948
C   4.09531 -3.94909 -1.19075
H   4.48592 -4.92322 -0.87843
C   3.55532 -3.09084 -0.24188
H   3.51782 -3.39808  0.80868
C   3.69026  0.21287  1.25896
C   4.91902  0.27561  0.62057
H   5.08755 -0.25645 -0.32047
C   5.94427  1.02626  1.18257
H   6.91340  1.06529  0.67226
C   5.76494  1.68546  2.35905
H   6.58719  2.26687  2.79129
C   4.55451  1.62536  3.00364
H   4.39573  2.14718  3.95254
C   3.52529  0.88597  2.44703
H   2.56598  0.84269  2.97149
C   1.72261  2.11596 -1.66739
C   1.43338  1.85863 -3.00712
H   0.39848  1.71548 -3.33676
C   2.45369  1.76959 -3.95212
H   2.20142  1.56591 -4.99803
C   3.76404  1.93531 -3.56554
H   4.57050  1.86237 -4.30286
C   4.05664  2.21893 -2.24555
H   5.09619  2.36775 -1.93469
C   3.04929  2.30498 -1.29340
H   3.31033  2.50880 -0.25261
C  -0.86120  3.22188 -0.95657
C  -1.94886  3.39758 -0.09746
H  -2.03546  2.78399  0.80466
C  -2.90718  4.34731 -0.35684
H  -3.74356  4.47389  0.33929
C  -2.81608  5.13284 -1.48295
H  -3.58319  5.88579 -1.69350
C  -1.75182  4.97696 -2.33846
H  -1.66445  5.61108 -3.22772
C  -0.76761  4.03907 -2.07946
H   0.08602  3.95934 -2.75865
C   0.90852  2.75375  1.10530
C   0.41520  2.20779  2.28349
H  -0.19770  1.29330  2.24062
C   0.65987  2.79740  3.49702
H   0.24629  2.35296  4.40915
C   1.40523  3.95020  3.56559
H   1.59987  4.42397  4.53383
C   1.90483  4.50986  2.41147
H   2.49129  5.43390  2.45691
C   1.63291  3.93695  1.17582
H   1.99493  4.42304  0.26374
C  -3.07218  0.47968  1.72090
C  -2.52917  0.19909  2.97467
H  -1.69508 -0.50728  3.06083
C  -3.05185  0.77784  4.11919
H  -2.62605  0.52219  5.09586
C  -4.09240  1.67472  4.02847
H  -4.50017  2.13947  4.93246
C  -4.61945  1.98646  2.79306
H  -5.44663  2.70041  2.71368
C  -4.12298  1.39009  1.64091
H  -4.56577  1.63921  0.67239
C  -3.07680 -2.05728  0.40515
C  -3.70249 -2.53451  1.55523
H  -3.81355 -1.88577  2.42915
C  -4.20746 -3.82025  1.60114
H  -4.69958 -4.17183  2.51470
C  -4.11222 -4.64938  0.50485
H  -4.52012 -5.66485  0.54277
C  -3.50951 -4.18660 -0.65076
H  -3.44300 -4.82910 -1.53483
C  -2.99511 -2.90232 -0.69915
H  -2.56219 -2.53896 -1.63954
C  -3.38482  0.21446 -1.15758
C  -4.74101 -0.09367 -1.21207
H  -5.20573 -0.67456 -0.40796
C  -5.51308  0.32381 -2.27405
H  -6.57890  0.07057 -2.29386
C  -4.95545  1.03565 -3.31478
H  -5.57554  1.35451 -4.15915
C  -3.61627  1.34439 -3.27944
H  -3.15775  1.91206 -4.09619
C  -2.83600  0.93211 -2.21657
H  -1.77409  1.18976 -2.19732

149
7
Ru -0.59905  0.16976 -0.24351
Zn  1.97236  0.02533  0.39694
P  -2.35600  1.67952 -0.77371
P  -0.51723  0.21442  2.13443
P  -1.61531 -1.86871 -0.67885
N   4.49465 -1.04868 -0.94992
N   4.58567  1.08100 -1.00196
C  -0.41557  0.98313 -2.16763
C   0.51280  0.93710 -3.21505
H   1.39346  0.28684 -3.15009
C   0.31251  1.68723 -4.37772
H   1.04589  1.62104 -5.19293
C  -0.80058  2.50167 -4.53323
H  -0.94488  3.06192 -5.46455
C  -1.72077  2.60507 -3.50677
H  -2.61256  3.23549 -3.61270
C  -1.49676  1.86685 -2.34531
C  -2.49685  3.30647  0.03899
C  -2.85991  3.33890  1.38351
H  -2.99626  2.39988  1.93180
C  -3.05262  4.54672  2.04077
H  -3.34841  4.55242  3.09581
C  -2.85671  5.73767  1.36139
H  -3.00169  6.69419  1.87687
C  -2.46631  5.72115  0.02759
H  -2.30133  6.66297 -0.50821
C  -2.29079  4.51336 -0.63158
H  -1.98040  4.50391 -1.68101
C  -4.13166  1.40621 -1.22012
C  -5.18650  1.92639 -0.47439
H  -4.98935  2.53909  0.41008
C  -6.50582  1.70700 -0.86574
H  -7.31954  2.14097 -0.27284
C  -6.78723  0.95477 -1.98909
H  -7.82532  0.78352 -2.29565
C  -5.74592  0.42268 -2.72624
H  -5.95326 -0.17779 -3.61904
C  -4.42605  0.64886 -2.34995
H  -3.61468  0.23374 -2.95593
C   0.34091  1.93327  0.53262
C   0.83390  3.11916 -0.01378
H   1.02871  3.19373 -1.09021
C   1.00875  4.24497  0.80199
H   1.32856  5.19056  0.35244
C   0.77134  4.18543  2.16306
H   0.92700  5.07474  2.78561
C   0.33496  3.00096  2.74760
H   0.18858  2.94694  3.83274
C   0.10082  1.91410  1.92656
C   2.08019 -0.59218  2.31790
C   3.18720 -1.13583  2.98117
H   4.16411 -1.13945  2.48365
C   3.10020 -1.69290  4.25947
H   3.98910 -2.13327  4.72924
C   1.89409 -1.67610  4.93336
H   1.81058 -2.10291  5.93999
C   0.77342 -1.09588  4.33056
H  -0.17595 -1.06288  4.87570
C   0.87580 -0.57970  3.04183
C  -1.86401  0.14114  3.36313
C  -2.18081  1.17445  4.23241
H  -1.66526  2.13481  4.15222
C  -3.14305  0.99619  5.22114
H  -3.37065  1.81617  5.91198
C  -3.80294 -0.21256  5.33474
H  -4.55826 -0.35295  6.11670
C  -3.52555 -1.23899  4.45063
H  -4.05563 -2.19478  4.52956
C  -2.55174 -1.07100  3.47051
H  -2.31000 -1.89853  2.79405
C  -1.22029 -2.70153 -2.27933
C  -1.29458 -1.93663 -3.44494
H  -1.55246 -0.87656 -3.37437
C  -1.02432 -2.49718 -4.68639
H  -1.09059 -1.87705 -5.58722
C  -0.65904 -3.83494 -4.78060
H  -0.44195 -4.28025 -5.75824
C  -0.57811 -4.60611 -3.62957
H  -0.30158 -5.66518 -3.69917
C  -0.85322 -4.04964 -2.38750
H  -0.79769 -4.67251 -1.48940
C  -3.45363 -2.03897 -0.67651
C  -4.16740 -1.38446  0.32313
H  -3.63428 -0.73697  1.02708
C  -5.54423 -1.53723  0.42729
H  -6.08760 -1.01165  1.21980
C  -6.22937 -2.33861 -0.47617
H  -7.31589 -2.45528 -0.39569
C  -5.53075 -2.97742 -1.48301
H  -6.06179 -3.60704 -2.20692
C  -4.15280 -2.83022 -1.58882
H  -3.61587 -3.35478 -2.38493
C  -1.20136 -3.21972  0.51925
C  -2.10479 -4.22138  0.88069
H  -3.11432 -4.23197  0.45836
C  -1.73023 -5.21987  1.77427
H  -2.45461 -5.99777  2.04364
C  -0.46044 -5.23149  2.32947
H  -0.18137 -6.01041  3.04864
C   0.43415 -4.24176  1.98596
H   1.43576 -4.21274  2.42806
C   0.07070 -3.25379  1.08260
H   0.78635 -2.46632  0.83296
C   3.77141  0.05952 -0.64294
C   5.73373 -0.72381 -1.48200
H   6.44331 -1.48543 -1.79249
C   5.78965  0.61404 -1.51217
H   6.57290  1.29485 -1.83514
C   4.09503 -2.40986 -0.67849
C   3.10558 -2.99713 -1.47657
C   2.72921 -4.29736 -1.16677
H   1.95059 -4.77055 -1.77600
C   3.32985 -5.01924 -0.13896
C   4.34234 -4.41225  0.59443
H   4.84338 -4.97273  1.39294
C   4.75067 -3.10275  0.33414
C   2.48736 -2.28112 -2.64953
H   1.66626 -1.62034 -2.32158
H   2.05488 -3.00263 -3.35962
H   3.22319 -1.65795 -3.18486
C   2.89467 -6.43236  0.15988
H   1.90891 -6.43759  0.65992
H   3.60944 -6.94803  0.82165
H   2.79255 -7.02772 -0.76374
C   5.91323 -2.52452  1.11701
H   6.87805 -2.77419  0.63660
H   5.94006 -2.94745  2.13375
H   5.86943 -1.42826  1.20381
C   4.32511  2.48686 -0.82147
C   4.06653  3.26641 -1.94409
C   3.88182  4.63367 -1.75704
H   3.67353  5.26497 -2.62896
C   3.95165  5.20134 -0.49350
C   4.21854  4.39135  0.60291
H   4.26637  4.83284  1.60452
C   4.40271  3.01375  0.46487
C   3.97871  2.67340 -3.32567
H   4.86974  2.08064 -3.59456
H   3.86227  3.46712 -4.08000
H   3.10412  2.00438 -3.41050
C   3.71236  6.68251 -0.32017
H   4.00350  7.02858  0.68476
H   2.64473  6.93408 -0.45916
H   4.27723  7.27459 -1.06107
C   4.61842  2.15207  1.68034
H   3.70313  1.59447  1.95051
H   4.89748  2.77020  2.54836
H   5.41479  1.40318  1.52615
H   0.75340 -0.74081 -0.66195

116
12+
Ru  0.00816 -0.35771  0.01332
Zn -0.35970 -1.63891  2.15053
Zn  0.11345 -2.08797 -1.84169
P  -2.33935 -0.72216 -0.10110
P   0.01834  2.05118  0.01154
P   2.37213 -0.59972 -0.03822
C  -0.64883 -2.78166  3.68261
H  -1.70760 -2.74039  3.98146
H  -0.02992 -2.44366  4.53078
H  -0.38215 -3.82939  3.46364
C   0.13898 -3.43280 -3.23503
H  -0.59222 -4.22366 -3.00983
H   1.14324 -3.87798 -3.30800
H  -0.11884 -2.98501 -4.20979
C  -2.75143 -2.27978 -0.99659
C  -2.31630 -3.51481 -0.48974
H  -1.72967 -3.55698  0.43528
C  -2.64016 -4.69754 -1.13176
H  -2.31183 -5.65126 -0.70498
C  -3.34858 -4.67335 -2.32496
H  -3.57883 -5.60841 -2.84595
C  -3.76904 -3.46608 -2.84149
H  -4.33794 -3.43587 -3.77687
C  -3.50384 -2.27715 -2.17020
H  -3.88128 -1.33844 -2.58282
C  -3.13489 -0.97571  1.53468
C  -3.84232 -2.12406  1.88873
H  -4.01619 -2.92467  1.16629
C  -4.33923 -2.25798  3.18709
H  -4.87928 -3.17288  3.45466
C  -4.17652 -1.25745  4.11737
H  -4.58018 -1.37616  5.12857
C  -3.50444 -0.10206  3.76574
H  -3.37378  0.71118  4.48691
C  -2.97102  0.02940  2.49103
H  -2.42174  0.93764  2.23624
C  -3.44665  0.47079 -0.93688
C  -4.68395  0.83210 -0.40966
H  -5.01923  0.41175  0.54308
C  -5.49930  1.73632 -1.08272
H  -6.46859  2.01125 -0.65323
C  -5.09099  2.27898 -2.28775
H  -5.73297  2.99214 -2.81576
C  -3.86731  1.91480 -2.82999
H  -3.53526  2.33930 -3.78300
C  -3.04367  1.01548 -2.15532
H  -2.07437  0.74264 -2.58081
C  -1.29442  2.80159  1.07052
C  -2.53197  3.15415  0.53613
H  -2.70932  3.09502 -0.54004
C  -3.55967  3.58769  1.36377
H  -4.52344  3.85816  0.92115
C  -3.37114  3.68208  2.73542
H  -4.18673  4.02530  3.38069
C  -2.13866  3.36179  3.27472
H  -1.96065  3.46097  4.35109
C  -1.10729  2.93135  2.44936
H  -0.14077  2.69731  2.90114
C  -0.20271  2.99112 -1.55115
C  -0.50954  4.35909 -1.52020
H  -0.64792  4.86740 -0.56083
C  -0.64882  5.07652 -2.69271
H  -0.89029  6.14385 -2.64866
C  -0.48844  4.45010 -3.92092
H  -0.60284  5.02360 -4.84704
C  -0.18917  3.09898 -3.97210
H  -0.06856  2.59421 -4.93671
C  -0.04875  2.37734 -2.78996
H   0.16177  1.30447 -2.83152
C   1.51228  2.83294  0.77299
C   1.99086  2.30441  1.97636
H   1.54707  1.39191  2.37860
C   3.02770  2.91558  2.65915
H   3.38122  2.48330  3.60178
C   3.60913  4.06791  2.15872
H   4.42109  4.56048  2.70387
C   3.16854  4.57883  0.94766
H   3.63541  5.47482  0.52500
C   2.12600  3.96162  0.25337
H   1.80527  4.38255 -0.70244
C   2.86433 -2.10296 -0.99971
C   2.53743 -3.35399 -0.44879
H   1.98362 -3.40909  0.49508
C   2.94723 -4.52527 -1.06471
H   2.69590 -5.49103 -0.61360
C   3.68048 -4.47254 -2.23806
H   4.00862 -5.39886 -2.72135
C   4.00048 -3.25000 -2.79649
H   4.58308 -3.20172 -3.72246
C   3.59698 -2.06453 -2.18006
H   3.88862 -1.10769 -2.62167
C   3.31685 -1.00562  1.48865
C   2.75623 -0.93151  2.75851
H   1.73177 -0.56667  2.88442
C   3.47215 -1.33458  3.88299
H   3.00549 -1.28468  4.87217
C   4.76684 -1.79016  3.74031
H   5.33475 -2.10862  4.62117
C   5.35086 -1.85449  2.48438
H   6.37774 -2.21759  2.37212
C   4.63031 -1.47153  1.36005
H   5.09268 -1.55125  0.37111
C   3.35675  0.72513 -0.83196
C   4.42901  1.36151 -0.20535
H   4.73648  1.07192  0.80217
C   5.09938  2.39031 -0.85996
H   5.93462  2.88791 -0.35583
C   4.72734  2.78078 -2.13176
H   5.26705  3.58672 -2.64018
C   3.66202  2.15539 -2.75766
H   3.35475  2.46094 -3.76339
C   2.97662  1.13740 -2.11062
H   2.13587  0.64897 -2.61062
H  -0.01767  0.05964  1.65303
H   0.02891 -0.26364 -1.67713
H   0.07247 -2.03672  0.17201

138
13+
Ru  0.14883  0.16132 -0.11452
H  -0.16952 -0.98903 -1.63060
H   1.19120  0.24748 -2.12997
Zn -1.53491 -0.78913  1.30667
O   0.60977  1.49868  2.50610
N   1.70870 -2.15195  1.32527
N   3.12107 -0.91640  0.26719
N  -1.92423  2.51153 -0.48530
N  -2.52348  0.82644 -1.67703
C   1.78053 -1.05399  0.49395
C   3.86365 -1.86477  0.96476
H   4.94877 -1.88038  0.93177
C   2.98197 -2.64713  1.61263
H   3.12790 -3.51089  2.25484
C   3.74244  0.03933 -0.62225
C   4.14002  1.27618 -0.10955
C   4.77266  2.15515 -0.99221
H   5.10244  3.13348 -0.62874
C   4.99038  1.80473 -2.30452
H   5.47915  2.51569 -2.98031
C   4.63371  0.55920 -2.77471
H   4.85202  0.29313 -3.81287
C   4.02416 -0.37938 -1.93631
C   3.71886 -1.77651 -2.44937
H   2.84241 -2.16272 -1.89551
C   3.40763 -1.82700 -3.94978
H   4.31848 -1.68166 -4.55613
H   2.67981 -1.06285 -4.26402
H   3.00785 -2.81935 -4.22008
C   4.89721 -2.71743 -2.16466
H   5.81300 -2.35071 -2.66031
H   4.68883 -3.72934 -2.55376
H   5.11347 -2.81612 -1.09059
C   4.02470  1.62625  1.35414
H   3.34537  0.90241  1.83651
C   3.46945  3.01672  1.60773
H   4.14559  3.80664  1.23463
H   3.34693  3.18586  2.69075
H   2.48580  3.16374  1.13585
C   5.42561  1.45274  2.00312
H   6.15343  2.15234  1.55719
H   5.81713  0.43085  1.86591
H   5.37883  1.65749  3.08661
C   0.51780 -2.82102  1.80623
C  -0.84635 -3.48744  3.63637
H  -1.09576 -3.46281  4.70240
C  -1.61519 -4.23862  2.78012
H  -2.46803 -4.80522  3.16933
C  -1.31303 -4.28890  1.43454
H  -1.92211 -4.90370  0.76567
C  -0.21829 -3.59578  0.91949
C   0.25442 -2.74429  3.17926
C   1.09359 -1.93147  4.15180
H   1.80753 -1.31961  3.57480
C   0.23664 -0.99008  4.98710
H  -0.34870 -0.29863  4.35970
H   0.87394 -0.37845  5.64852
H  -0.46878 -1.53919  5.63453
C   1.89881 -2.86324  5.08374
H   1.22418 -3.48256  5.69980
H   2.52854 -2.27052  5.76864
H   2.55895 -3.55005  4.52736
C   0.19240 -3.76012 -0.53598
H   0.69046 -2.82379 -0.83970
C   1.19606 -4.87751 -0.67261
H   2.09649 -4.71339 -0.05673
H   1.52794 -4.98471 -1.72085
H   0.76114 -5.84643 -0.36740
C  -0.99376 -3.96742 -1.48510
H  -1.48381 -4.94447 -1.32840
H  -0.64544 -3.95461 -2.53070
H  -1.75778 -3.18133 -1.37196
C  -1.53990  1.23012 -0.78324
C  -3.05154  2.89883 -1.17380
H  -3.46958  3.89622 -1.07325
C  -3.43099  1.85319 -1.91021
H  -4.24831  1.73406 -2.61512
C  -1.21659  3.44114  0.35631
C  -1.66338  3.64482  1.67349
C  -1.01581  4.62329  2.40673
H  -1.33017  4.81909  3.43706
C   0.03496  5.37150  1.86716
H   0.52916  6.13620  2.47464
C   0.42440  5.15398  0.56369
H   1.22957  5.76317  0.13613
C  -0.19409  4.20393 -0.23156
C   0.18851  4.04088 -1.70520
H  -0.46630  3.26811 -2.14370
C  -0.06065  5.33738 -2.45924
H  -1.11032  5.66518 -2.37236
H   0.16627  5.21780 -3.53354
H   0.57293  6.15955 -2.08296
C   1.62078  3.54805 -1.82730
H   2.34002  4.26866 -1.40039
H   1.90120  3.39769 -2.88541
H   1.76137  2.59065 -1.29568
C  -2.83363  2.89490  2.25436
H  -3.02218  2.00881  1.61898
C  -4.07667  3.75835  2.24013
H  -4.94432  3.20987  2.64731
H  -4.34706  4.09844  1.22558
H  -3.93746  4.66237  2.85940
C  -2.57181  2.39890  3.66414
H  -1.64598  1.80547  3.73139
H  -3.40899  1.76900  4.00997
H  -2.48338  3.23182  4.38370
C  -2.68806 -0.43083 -2.37065
C  -3.83479 -1.20205 -2.11032
C  -4.04495 -2.32116 -2.92202
H  -4.93162 -2.93956 -2.74970
C  -3.17079 -2.66528 -3.92249
H  -3.36354 -3.54292 -4.54791
C  -2.04257 -1.88437 -4.15246
H  -1.35775 -2.16347 -4.95932
C  -1.78066 -0.76546 -3.39465
C  -4.81904 -0.90055 -1.00763
H  -4.40545 -0.10773 -0.35988
C  -6.17537 -0.39744 -1.59102
H  -6.06047  0.52232 -2.18704
H  -6.88767 -0.18589 -0.77583
H  -6.62601 -1.16440 -2.24366
C  -5.05573 -2.15018 -0.14681
H  -5.57999 -2.94118 -0.70902
H  -5.68500 -1.90166  0.72453
H  -4.10915 -2.57008  0.23036
C  -0.52335  0.04269 -3.55027
H  -0.74538  1.09742 -3.31348
C   0.12361 -0.01121 -4.94076
H   1.01119  0.64270 -4.97524
H  -0.57766  0.33560 -5.71772
H   0.45344 -1.02845 -5.21051
C   0.43958 -0.50227 -2.46698
H   1.00490 -1.37087 -2.83921
C   0.41362  1.03855  1.47785
C  -3.03919 -1.07401  2.51432
H  -3.88378 -0.42793  2.22111
H  -2.72676 -0.80417  3.53622
H  -3.36948 -2.12251  2.51037

140
14+
Ru  0.05345 -0.02299  0.21350
H  -0.81612  1.27560 -0.11540
H   0.35470 -0.41163 -1.46268
Zn -1.09855  0.53220 -1.91106
O  -0.22850  1.20175  2.96926
N  -2.81309 -1.21334  0.81732
N  -1.74161 -2.50145 -0.52683
N   2.97542  1.14146  0.64748
N   1.71957  2.56551 -0.35122
C  -0.15893  0.64429  1.97443
C  -2.47328  0.94679 -3.21484
H  -3.29212  0.20924 -3.18047
H  -2.05714  0.95841 -4.23454
H  -2.88493  1.94491 -2.99766
C  -1.61391 -1.32130  0.17480
C  -3.63532 -2.29422  0.54433
H  -4.62384 -2.38319  0.98481
C  -2.96995 -3.09201 -0.28707
H  -3.23671 -4.04870 -0.72603
C  -3.17759 -0.23363  1.82022
C  -3.88936  0.91289  1.43121
C  -4.27691  1.78669  2.43982
H  -4.82928  2.69529  2.18338
C  -3.98000  1.52478  3.76523
H  -4.29577  2.22989  4.54159
C  -3.29887  0.37880  4.11684
H  -3.08037  0.18498  5.17184
C  -2.89013 -0.53919  3.15764
C  -4.26507  1.15968 -0.03066
H  -3.48092  0.69939 -0.65949
C  -5.59265  0.49444 -0.37058
H  -5.58094 -0.59531 -0.20634
H  -5.85330  0.66502 -1.42975
H  -6.40908  0.91289  0.24446
C  -4.34622  2.63614 -0.39197
H  -5.17424  3.14430  0.13269
H  -4.54515  2.74711 -1.47128
H  -3.41426  3.17626 -0.16446
C  -2.18618 -1.83092  3.55453
H  -1.64321 -2.20104  2.66652
C  -3.20493 -2.88976  3.96264
H  -3.78019 -2.55898  4.84541
H  -2.70255 -3.83602  4.22983
H  -3.92943 -3.11313  3.16275
C  -1.16298 -1.65259  4.66988
H  -0.44582 -0.84568  4.45786
H  -0.59942 -2.58985  4.81937
H  -1.64411 -1.42050  5.63646
C  -0.72108 -3.20925 -1.27311
C   0.31796 -3.81681 -0.54914
C   1.23013 -4.58780 -1.26628
H   2.05127 -5.08179 -0.73891
C   1.09696 -4.75776 -2.63651
H   1.81991 -5.37804 -3.17711
C   0.06316 -4.16677 -3.31189
H  -0.03363 -4.32524 -4.39102
C  -0.88901 -3.38000 -2.65661
C   0.45265 -3.60560  0.93972
H  -0.55654 -3.42849  1.35082
C   1.05337 -4.79811  1.69656
H   0.47836 -5.72221  1.52010
H   1.04897 -4.59905  2.78154
H   2.10138 -4.98769  1.40951
C   1.31249 -2.36112  1.21285
H   2.38559 -2.60079  1.13741
H   1.12426 -1.92962  2.20462
H   1.21055 -1.59275  0.38149
C  -2.05552 -2.79719 -3.43553
H  -2.56591 -2.05480 -2.79599
C  -3.06453 -3.90083 -3.79111
H  -2.59855 -4.66323 -4.43929
H  -3.92632 -3.47952 -4.33683
H  -3.45501 -4.42302 -2.90211
C  -1.59755 -2.08787 -4.70658
H  -0.83464 -1.31929 -4.49825
H  -2.45103 -1.59205 -5.19863
H  -1.16844 -2.79304 -5.43893
C   1.70844  1.27324  0.12663
C   3.71291  2.30725  0.50577
H   4.73885  2.37539  0.85604
C   2.92962  3.19386 -0.10625
H   3.10440  4.22580 -0.39702
C   3.63154 -0.08491  1.04971
C   3.79123 -0.36143  2.41428
C   4.51471 -1.50859  2.74159
H   4.66918 -1.76206  3.79509
C   5.03980 -2.32467  1.76357
H   5.60555 -3.21755  2.05310
C   4.88102 -2.02069  0.43690
H   5.32228 -2.66823 -0.32824
C   4.17796 -0.88163  0.04006
C   3.26922  0.54961  3.50696
H   2.52924  1.23724  3.06198
C   2.57443 -0.23221  4.62919
H   1.79358 -0.90635  4.24184
H   2.09732  0.46396  5.33924
H   3.28839 -0.84374  5.20732
C   4.41446  1.38835  4.08432
H   5.19014  0.74280  4.53196
H   4.04407  2.06462  4.87404
H   4.90512  2.00955  3.31605
C   4.06016 -0.53204 -1.42601
H   3.33007  0.28880 -1.51545
C   3.52997 -1.67907 -2.26915
H   4.22219 -2.53972 -2.28289
H   3.40521 -1.35553 -3.31717
H   2.55231 -2.04062 -1.91139
C   5.38214 -0.02158 -1.97822
H   5.75598  0.85333 -1.41956
H   5.27537  0.27608 -3.03586
H   6.16552 -0.79931 -1.93318
C   0.68207  3.18637 -1.13510
C   0.68903  2.97736 -2.53091
C  -0.30575  3.60663 -3.26250
H  -0.33657  3.46527 -4.34765
C  -1.24965  4.42045 -2.66478
H  -2.01821  4.90573 -3.27522
C  -1.20113  4.63766 -1.30800
H  -1.92820  5.31175 -0.84225
C  -0.23153  4.03476 -0.50696
C   1.79122  2.18006 -3.21422
H   2.16658  1.44117 -2.48556
C   1.33769  1.40305 -4.44826
H   0.48528  0.73499 -4.23413
H   2.16547  0.77892 -4.82460
H   1.03867  2.06910 -5.27652
C   2.94877  3.10960 -3.58458
H   2.61854  3.87571 -4.30826
H   3.77169  2.54168 -4.05240
H   3.36368  3.63476 -2.70989
C  -0.15087  4.37710  0.97033
H   0.61339  3.72934  1.43414
C  -1.46617  4.14140  1.71194
H  -2.26522  4.81151  1.34834
H  -1.33683  4.34771  2.78796
H  -1.82052  3.10415  1.61303
C   0.30039  5.83371  1.12993
H   1.26785  6.02614  0.63513
H   0.41070  6.09246  2.19714
H  -0.43655  6.53033  0.69374

142
15+
Ru -0.05055 -0.03658  0.20978
H  -0.61170  0.13249 -1.40400
H   0.96445  1.27023  0.14319
Zn  0.74984  1.35591 -1.70637
O   0.80407  0.12737  3.11728
N  -1.67304  2.60670  0.76122
N  -2.80166  0.89999  1.38811
N   1.35750 -2.28297 -1.45104
N   2.80301 -1.36309 -0.16470
C  -1.61756  1.23876  0.79352
C  -2.84254  3.08953  1.32716
H  -3.05614  4.15289  1.38390
C  -3.54881  2.01721  1.70904
H  -4.52106  1.93350  2.18611
C  -0.75081  3.47664  0.07567
C  -1.06010  3.85163 -1.23012
C  -0.16568  4.73104 -1.86445
H  -0.37498  5.05166 -2.89048
C   0.94705  5.19782 -1.22016
H   1.62365  5.88630 -1.73901
C   1.22241  4.82348  0.07863
H   2.10292  5.22506  0.58910
C   0.36632  3.95646  0.76293
C  -2.34062  3.41435 -1.93122
H  -2.89216  2.73770 -1.25688
C  -2.10464  2.68796 -3.22628
H  -1.55125  3.30554 -3.95570
H  -3.06567  2.41701 -3.69775
H  -1.53453  1.75378 -3.08644
C  -3.22526  4.63456 -2.18805
H  -3.44584  5.19290 -1.26219
H  -4.18794  4.33059 -2.63409
H  -2.74521  5.33878 -2.88955
C   0.59102  3.63095  2.21995
H  -0.00737  2.73960  2.47183
C   2.04598  3.32179  2.56206
H   2.45187  2.50420  1.94591
H   2.12907  3.01705  3.61866
H   2.69833  4.20316  2.43089
C   0.07544  4.79632  3.07014
H   0.63739  5.72196  2.85421
H   0.19130  4.57765  4.14597
H  -0.99173  5.00714  2.88468
C  -3.34962 -0.42985  1.50819
C  -3.99013 -0.96661  0.37869
C  -4.55436 -2.22869  0.51832
H  -5.05690 -2.68754 -0.33898
C  -4.51298 -2.89714  1.71792
H  -4.98200 -3.88332  1.80727
C  -3.89259 -2.33521  2.81696
H  -3.87306 -2.88037  3.76539
C  -3.28314 -1.08333  2.73074
C  -4.10929 -0.19095 -0.91504
H  -3.29426  0.55341 -0.93818
C  -3.94614 -1.05003 -2.15646
H  -3.00260 -1.61762 -2.14539
H  -3.94757 -0.41350 -3.05814
H  -4.77365 -1.77102 -2.28068
C  -5.43800  0.57486 -0.95140
H  -6.29441 -0.12224 -0.93287
H  -5.51719  1.17467 -1.87490
H  -5.54907  1.26045 -0.09520
C  -2.60788 -0.48551  3.94768
H  -1.95502  0.33644  3.60281
C  -1.72670 -1.49623  4.67367
H  -2.31959 -2.29079  5.15922
H  -1.15077 -0.99624  5.47068
H  -1.00900 -1.98145  3.99250
C  -3.65200  0.12039  4.89239
H  -3.16582  0.57471  5.77298
H  -4.35148 -0.65206  5.25772
H  -4.25249  0.90385  4.40069
C   1.47348 -1.30597 -0.49298
C   2.56559 -2.90917 -1.68848
H   2.65346 -3.72222 -2.40308
C   3.47320 -2.33228 -0.89418
H   4.53572 -2.51198 -0.76458
C   0.14366 -2.82153 -2.03501
C  -0.23759 -2.37760 -3.31186
C  -1.32481 -3.03961 -3.89005
H  -1.65949 -2.73615 -4.88689
C  -1.97380 -4.04869 -3.24617
H  -2.81899 -4.54695 -3.73486
C  -1.58264 -4.45379 -1.99482
H  -2.10687 -5.27384 -1.49406
C  -0.48659 -3.84927 -1.35925
C   0.48468 -1.27690 -4.03172
H   0.91199 -0.60733 -3.26002
C   1.66143 -1.79595 -4.86248
H   2.41345 -2.32258 -4.25414
H   2.17195 -0.95917 -5.36968
H   1.31173 -2.49531 -5.64275
C  -0.41928 -0.44160 -4.91070
H  -0.76066 -0.99969 -5.80068
H   0.12161  0.44317 -5.28433
H  -1.31783 -0.09188 -4.37529
C   0.01055 -4.40139 -0.03906
H   0.73481 -3.68216  0.38417
C  -1.07357 -4.61014  1.00147
H  -1.64983 -3.69211  1.20475
H  -0.62594 -4.94512  1.95288
H  -1.79574 -5.38919  0.69953
C   0.77779 -5.71888 -0.28899
H   0.10812 -6.48764 -0.71246
H   1.18964 -6.11437  0.65536
H   1.61543 -5.58196 -0.99222
C   3.48377 -0.63432  0.88309
C   3.50883 -1.20216  2.16601
C   4.23311 -0.52865  3.14002
H   4.27428 -0.93144  4.15593
C   4.90236  0.64685  2.84885
H   5.46275  1.16071  3.63755
C   4.88333  1.16371  1.57528
H   5.44068  2.07954  1.35804
C   4.18987  0.52351  0.54685
C   4.27432  1.04427 -0.87216
H   3.39739  0.66827 -1.43240
C   5.53493  0.50080 -1.56467
H   6.44458  0.83605 -1.03622
H   5.59572  0.86622 -2.60443
H   5.55601 -0.60039 -1.59612
C   4.25173  2.57188 -0.94563
H   3.37001  2.99852 -0.43976
H   4.23094  2.89867 -1.99809
H   5.15350  3.01919 -0.49321
C   2.83751 -2.53072  2.48729
H   1.95201 -2.62798  1.83088
C   3.78253 -3.70055  2.18193
H   4.08971 -3.73968  1.12610
H   3.29667 -4.66248  2.42183
H   4.69718 -3.62831  2.79641
C   2.35516 -2.64116  3.93179
H   3.19815 -2.72402  4.64018
H   1.75512 -3.55895  4.05548
H   1.73776 -1.78412  4.23913
C   0.50952 -0.02094  2.03292
C   1.61579  2.15102 -3.24502
H   0.87324  2.34426 -4.03571
H   2.39321  1.48385 -3.65420
H   2.08257  3.10860 -2.96966
H  -1.42514 -1.13244  0.28431
H  -0.73672 -1.64122  0.33990

6
ZnMeH
Zn  0.42778  0.00009  0.00006
C  -1.51237 -0.00012 -0.00008
H  -1.90779  0.40518 -0.94742
H  -1.90798  0.61754  0.82457
H  -1.90765 -1.02325  0.12248
H   1.96410 -0.00156 -0.00109

111
2_bp86
Ru  0.02231 -0.36429  0.22856
Zn  0.11304 -0.24706 -2.29095
Zn  0.09288 -2.54821 -1.05624
P   2.38836 -0.84115  0.38409
P   0.25154  2.06900  0.03744
P  -2.36541 -0.50447  0.10759
C   0.30543  0.27569 -4.19790
H   0.03076  1.33037 -4.37944
H  -0.36664 -0.35432 -4.80787
H   1.33794  0.11603 -4.55589
C   0.23578 -4.37511 -1.78847
H   1.23745 -4.52323 -2.22694
H  -0.51196 -4.53734 -2.58537
H   0.08156 -5.13303 -1.00156
C   0.43248 -2.14992  1.35244
C  -0.29620 -3.08348  2.13185
H  -1.38713 -3.12517  2.07603
C   0.36877 -3.96595  3.00780
H  -0.22279 -4.67570  3.59856
C   1.76734 -3.94556  3.15484
H   2.25920 -4.62954  3.85470
C   2.52929 -3.03680  2.39733
H   3.61826 -2.98294  2.51101
C   1.85443 -2.19194  1.50501
C   3.29019 -1.65420 -1.03626
C   3.75393 -2.98297 -0.94416
H   3.58654 -3.55509 -0.02674
C   4.40949 -3.58277 -2.03274
H   4.75503 -4.61881 -1.95066
C   4.61895 -2.86158 -3.21846
H   5.12866 -3.33180 -4.06587
C   4.16829 -1.53424 -3.31511
H   4.32736 -0.96447 -4.23672
C   3.50222 -0.93573 -2.23420
H   3.15208  0.09867 -2.31836
C   3.76523  0.10116  1.23090
C   3.58888  0.51893  2.56940
H   2.65671  0.29227  3.09397
C   4.60571  1.22392  3.23087
H   4.45430  1.53551  4.26989
C   5.80722  1.52632  2.56916
H   6.60083  2.07348  3.08935
C   5.98624  1.11804  1.23862
H   6.92059  1.34394  0.71351
C   4.97312  0.41052  0.57171
H   5.13241  0.09169 -0.46218
C   0.14442  0.63136  2.11519
C   0.15691  0.22994  3.47467
H   0.09173 -0.83399  3.73410
C   0.23749  1.18746  4.50537
H   0.23856  0.85483  5.55115
C   0.30634  2.56669  4.22271
H   0.35395  3.29494  5.03961
C   0.31327  3.00230  2.88587
H   0.35285  4.07170  2.64658
C   0.25065  2.02918  1.87216
C  -0.92779  3.44060 -0.47425
C  -2.02125  3.76300  0.35841
H  -2.15642  3.24030  1.30977
C  -2.93598  4.75766 -0.02330
H  -3.77498  4.99544  0.63869
C  -2.77856  5.43862 -1.24045
H  -3.49292  6.21463 -1.53517
C  -1.69450  5.12283 -2.07551
H  -1.55525  5.65468 -3.02304
C  -0.77489  4.13247 -1.69624
H   0.07758  3.91565 -2.34741
C   1.87452  2.79800 -0.53899
C   2.27329  2.63374 -1.88413
H   1.65324  2.04641 -2.57329
C   3.46289  3.21672 -2.35236
H   3.75308  3.08906 -3.40090
C   4.27702  3.95438 -1.47789
H   5.20714  4.40446 -1.84062
C   3.89727  4.10362 -0.13469
H   4.53453  4.66363  0.55756
C   2.70217  3.53327  0.33282
H   2.42132  3.64433  1.38399
C  -3.45256  0.62556  1.16373
C  -3.11374  0.82665  2.51996
H  -2.21370  0.36088  2.92805
C  -3.91014  1.63653  3.34682
H  -3.62359  1.78173  4.39376
C  -5.05746  2.26102  2.83140
H  -5.67674  2.89594  3.47422
C  -5.40588  2.06270  1.48583
H  -6.30150  2.53977  1.07297
C  -4.61229  1.25121  0.65831
H  -4.90160  1.10884 -0.38614
C  -3.16500 -0.18744 -1.57639
C  -2.73447  0.93379 -2.31937
H  -1.95506  1.58692 -1.91633
C  -3.32022  1.25133 -3.55503
H  -2.97021  2.13106 -4.10447
C  -4.34258  0.44478 -4.07952
H  -4.79230  0.68324 -5.04910
C  -4.78892 -0.66481 -3.34570
H  -5.59440 -1.29581 -3.73698
C  -4.21510 -0.97242 -2.09983
H  -4.59587 -1.82737 -1.53536
C  -3.14496 -2.16843  0.53765
C  -2.91347 -3.28032 -0.30304
H  -2.34602 -3.15919 -1.23284
C  -3.41669 -4.54995  0.01950
H  -3.22018 -5.39311 -0.65067
C  -4.16356 -4.73376  1.19452
H  -4.55297 -5.72441  1.45152
C  -4.41188 -3.63571  2.03203
H  -5.00171 -3.76294  2.94625
C  -3.91194 -2.36296  1.70521
H  -4.12151 -1.51926  2.36823

111
2_blyp
Ru  0.03280 -0.38393  0.21044
Zn  0.13267 -0.26278 -2.35142
Zn  0.08773 -2.57715 -1.14539
P   2.44718 -0.86832  0.38103
P   0.25314  2.12781  0.02742
P  -2.41915 -0.52586  0.11759
C   0.32963  0.31406 -4.26078
H   0.03252  1.36469 -4.41853
H  -0.31889 -0.31772 -4.89157
H   1.36875  0.18822 -4.60801
C   0.22709 -4.43212 -1.85705
H   1.22075 -4.58406 -2.30853
H  -0.53267 -4.60484 -2.63825
H   0.08677 -5.17899 -1.05915
C   0.46048 -2.18950  1.32906
C  -0.26817 -3.13237  2.10039
H  -1.35706 -3.16066  2.06097
C   0.39713 -4.04752  2.94491
H  -0.19429 -4.76266  3.52609
C   1.80009 -4.05137  3.06631
H   2.29476 -4.76017  3.73608
C   2.56055 -3.12977  2.32016
H   3.64976 -3.09666  2.41902
C   1.88516 -2.24622  1.46108
C   3.38742 -1.63245 -1.05390
C   3.86389 -2.96177 -1.00072
H   3.68635 -3.56967 -0.11205
C   4.55127 -3.51763 -2.09555
H   4.90533 -4.55076 -2.04081
C   4.78149 -2.75294 -3.25203
H   5.31504 -3.18737 -4.10158
C   4.31882 -1.42592 -3.31168
H   4.49304 -0.82260 -4.20678
C   3.62119 -0.87144 -2.22421
H   3.26466  0.15913 -2.28535
C   3.81510  0.04216  1.29847
C   3.66273  0.31088  2.68000
H   2.76278 -0.01266  3.20256
C   4.66498  0.99499  3.38856
H   4.52965  1.18894  4.45621
C   5.83247  1.42477  2.73316
H   6.61291  1.95355  3.28731
C   5.99053  1.16504  1.36136
H   6.89571  1.48945  0.84042
C   4.99076  0.48045  0.64799
H   5.13941  0.28088 -0.41398
C   0.15667  0.63821  2.11044
C   0.16786  0.23788  3.47215
H   0.10344 -0.82312  3.73274
C   0.24305  1.19327  4.50741
H   0.24255  0.85890  5.55081
C   0.30800  2.57403  4.22511
H   0.35225  3.30202  5.04007
C   0.31462  3.00860  2.88653
H   0.34949  4.07702  2.65195
C   0.25604  2.03792  1.86540
C  -0.94641  3.50827 -0.45086
C  -2.02360  3.83569  0.40507
H  -2.13697  3.32260  1.36063
C  -2.95170  4.82727  0.03974
H  -3.77377  5.06669  0.71941
C  -2.82612  5.50277 -1.18605
H  -3.54837  6.27382 -1.46765
C  -1.76014  5.18331 -2.04578
H  -1.64561  5.70768 -2.99878
C  -0.82825  4.19571 -1.68253
H   0.00307  3.97871 -2.35600
C   1.87675  2.89454 -0.53398
C   2.28702  2.75051 -1.88078
H   1.68460  2.16176 -2.57771
C   3.46842  3.36085 -2.34096
H   3.76395  3.24632 -3.38772
C   4.26582  4.11000 -1.45802
H   5.18611  4.58130 -1.81351
C   3.87594  4.24270 -0.11409
H   4.49558  4.81307  0.58320
C   2.68979  3.64271  0.34538
H   2.40641  3.74668  1.39365
C  -3.50177  0.59865  1.20490
C  -3.15135  0.78923  2.56207
H  -2.24973  0.32619  2.95944
C  -3.94583  1.58390  3.40872
H  -3.64900  1.71791  4.45249
C  -5.10554  2.20589  2.91429
H  -5.72189  2.82661  3.57056
C  -5.46687  2.02009  1.56865
H  -6.36945  2.49323  1.17138
C  -4.67503  1.22344  0.72186
H  -4.98065  1.09242 -0.31621
C  -3.23577 -0.18510 -1.56612
C  -2.81165  0.94601 -2.30249
H  -2.02666  1.58978 -1.90715
C  -3.40963  1.28090 -3.53008
H  -3.06336  2.16532 -4.07085
C  -4.44064  0.48320 -4.05591
H  -4.89929  0.73507 -5.01584
C  -4.88148 -0.63609 -3.33054
H  -5.69121 -1.25966 -3.71998
C  -4.29440 -0.96125 -2.09297
H  -4.67440 -1.82102 -1.54148
C  -3.19655 -2.20620  0.54009
C  -2.98825 -3.31069 -0.32074
H  -2.43639 -3.18378 -1.25447
C  -3.49980 -4.58236 -0.01069
H  -3.32326 -5.41442 -0.69725
C  -4.23082 -4.77996  1.17404
H  -4.62584 -5.76922  1.42000
C  -4.45332 -3.69221  2.03451
H  -5.02787 -3.82795  2.95511
C  -3.94623 -2.41709  1.71942
H  -4.14010 -1.58883  2.40124

111
2_b3lyp
Ru  0.03395 -0.37794  0.20277
Zn  0.12659 -0.26352 -2.33609
Zn  0.08955 -2.56370 -1.11049
P   2.42287 -0.84732  0.37692
P   0.24981  2.09696  0.03028
P  -2.40223 -0.51349  0.11930
C   0.32484  0.37217 -4.21383
H   0.01091  1.41528 -4.34232
H  -0.30239 -0.24354 -4.86996
H   1.36063  0.28058 -4.56177
C   0.20772 -4.41089 -1.81209
H   1.19491 -4.58040 -2.25585
H  -0.54350 -4.58158 -2.59287
H   0.05554 -5.15075 -1.01888
C   0.46313 -2.18175  1.31239
C  -0.24718 -3.13019  2.07569
H  -1.32760 -3.18749  2.02054
C   0.42176 -4.01166  2.93571
H  -0.15698 -4.73011  3.51212
C   1.81224 -3.97905  3.07895
H   2.30974 -4.66224  3.76165
C   2.55545 -3.05685  2.33639
H   3.63548 -2.99693  2.44708
C   1.87599 -2.20782  1.46244
C   3.34170 -1.62350 -1.04415
C   3.81704 -2.94120 -0.97735
H   3.65337 -3.53151 -0.08248
C   4.48381 -3.51025 -2.06548
H   4.83715 -4.53546 -2.00036
C   4.69300 -2.76965 -3.22912
H   5.20986 -3.21461 -4.07449
C   4.23072 -1.45363 -3.30307
H   4.38770 -0.86916 -4.20518
C   3.55485 -0.88710 -2.22158
H   3.19819  0.13572 -2.29311
C   3.77829  0.08003  1.25826
C   3.61620  0.40857  2.61487
H   2.71411  0.11743  3.13900
C   4.60965  1.11074  3.29747
H   4.46642  1.35215  4.34700
C   5.77845  1.49873  2.63954
H   6.55265  2.04256  3.17373
C   5.94720  1.17781  1.29262
H   6.85420  1.46958  0.77046
C   4.95582  0.47429  0.60603
H   5.11177  0.22806 -0.43794
C   0.15074  0.62328  2.09223
C   0.16313  0.22269  3.44376
H   0.10855 -0.83290  3.69995
C   0.22844  1.16970  4.47272
H   0.22906  0.83589  5.50878
C   0.28308  2.54258  4.19592
H   0.32003  3.26370  5.00786
C   0.29045  2.97638  2.86859
H   0.32075  4.03845  2.63641
C   0.24134  2.01328  1.85364
C  -0.94231  3.45180 -0.46489
C  -2.01807  3.77894  0.37512
H  -2.13405  3.27744  1.32906
C  -2.94451  4.75276 -0.00380
H  -3.76777  4.99097  0.66331
C  -2.81663  5.41076 -1.22714
H  -3.53796  6.16846 -1.51983
C  -1.75058  5.09237 -2.07083
H  -1.63483  5.60403 -3.02241
C  -0.82118  4.12238 -1.69356
H   0.00991  3.90450 -2.35582
C   1.86491  2.84793 -0.51792
C   2.27826  2.70779 -1.85309
H   1.67731  2.13414 -2.55347
C   3.46095  3.30168 -2.29968
H   3.75967  3.18987 -3.33841
C   4.25614  4.03079 -1.41391
H   5.17852  4.48939 -1.75884
C   3.86283  4.15989 -0.08132
H   4.48208  4.71337  0.61869
C   2.67546  3.57558  0.36413
H   2.39043  3.67341  1.40540
C  -3.46654  0.60891  1.19209
C  -3.11720  0.80022  2.53863
H  -2.22758  0.33010  2.93628
C  -3.89487  1.60390  3.37514
H  -3.59775  1.73892  4.41124
C  -5.03752  2.23453  2.88011
H  -5.64146  2.86331  3.52850
C  -5.39881  2.04742  1.54522
H  -6.28886  2.52771  1.14785
C  -4.62282  1.24168  0.70908
H  -4.92644  1.11269 -0.32267
C  -3.21455 -0.18968 -1.54754
C  -2.78688  0.91915 -2.29512
H  -1.99700  1.55512 -1.91542
C  -3.38496  1.24356 -3.51375
H  -3.03365  2.11057 -4.06509
C  -4.42223  0.45741 -4.01717
H  -4.88247  0.70100 -4.97044
C  -4.86762 -0.63967 -3.27983
H  -5.68250 -1.25390 -3.65306
C  -4.27807 -0.95462 -2.05251
H  -4.66004 -1.79827 -1.49079
C  -3.15768 -2.17902  0.55090
C  -2.94934 -3.27645 -0.30169
H  -2.41697 -3.14849 -1.23878
C  -3.43639 -4.54359  0.01873
H  -3.25746 -5.37178 -0.66058
C  -4.14474 -4.74227  1.20544
H  -4.52102 -5.72883  1.46024
C  -4.37009 -3.66057  2.05614
H  -4.92842 -3.79792  2.97804
C  -3.88572 -2.39018  1.73073
H  -4.07981 -1.56573  2.40626

111
2_pbe
Ru  0.02276 -0.36069  0.23777
Zn  0.10153 -0.24936 -2.28109
Zn  0.09534 -2.55316 -1.02793
P   2.37616 -0.83774  0.38269
P   0.25483  2.05815  0.04030
P  -2.35714 -0.49918  0.11238
C   0.28630  0.28496 -4.18427
H   0.02438  1.34467 -4.35101
H  -0.40029 -0.32790 -4.79398
H   1.31282  0.11491 -4.55239
C   0.23251 -4.38563 -1.74300
H   1.23010 -4.54059 -2.18633
H  -0.52145 -4.55633 -2.53103
H   0.08219 -5.13232 -0.94551
C   0.43336 -2.14005  1.36593
C  -0.29171 -3.07160  2.14829
H  -1.38162 -3.11932  2.09215
C   0.37601 -3.94413  3.02920
H  -0.21254 -4.65286  3.62269
C   1.77261 -3.91574  3.17890
H   2.26571 -4.59219  3.88387
C   2.53121 -3.01039  2.41713
H   3.61930 -2.95108  2.53011
C   1.85366 -2.17674  1.51951
C   3.25953 -1.66650 -1.03734
C   3.71290 -2.99648 -0.93942
H   3.55827 -3.55743 -0.01359
C   4.33918 -3.61304 -2.03374
H   4.67602 -4.65082 -1.94796
C   4.52955 -2.90772 -3.23013
H   5.01543 -3.39203 -4.08252
C   4.09107 -1.57835 -3.33152
H   4.23545 -1.02019 -4.26184
C   3.45438 -0.96286 -2.24499
H   3.11195  0.07295 -2.33310
C   3.75300  0.12211  1.20118
C   3.58339  0.55986  2.53231
H   2.66154  0.32685  3.07079
C   4.59272  1.29514  3.16794
H   4.44620  1.62427  4.20150
C   5.77970  1.60636  2.48774
H   6.56758  2.17841  2.98773
C   5.95279  1.17449  1.16559
H   6.87655  1.40715  0.62655
C   4.94702  0.43728  0.52386
H   5.10032  0.10277 -0.50540
C   0.14736  0.63554  2.11759
C   0.16351  0.23635  3.47603
H   0.10347 -0.82666  3.73785
C   0.24102  1.19556  4.50290
H   0.24480  0.86542  5.54858
C   0.30331  2.57316  4.21825
H   0.34820  3.30214  5.03350
C   0.30816  3.00635  2.88242
H   0.34469  4.07452  2.64023
C   0.24892  2.03160  1.87289
C  -0.92373  3.41869 -0.49035
C  -2.01601  3.75032  0.33691
H  -2.14335  3.25044  1.30080
C  -2.94288  4.72182 -0.06816
H  -3.78366  4.96460  0.58875
C  -2.79739  5.37057 -1.30223
H  -3.52237  6.12780 -1.61610
C  -1.71179  5.04792 -2.13006
H  -1.58146  5.55638 -3.09070
C  -0.78024  4.08041 -1.72817
H   0.07195  3.85597 -2.37615
C   1.87982  2.77905 -0.53346
C   2.28336  2.60607 -1.87409
H   1.66064  2.02491 -2.56497
C   3.48269  3.16978 -2.33559
H   3.77775  3.03419 -3.38107
C   4.30101  3.89669 -1.45878
H   5.24006  4.33039 -1.81599
C   3.91471  4.05609 -0.12043
H   4.55639  4.60589  0.57476
C   2.70997  3.50541  0.34056
H   2.42573  3.62168  1.38960
C  -3.43707  0.63783  1.16288
C  -3.09634  0.83664  2.51715
H  -2.20784  0.35335  2.92816
C  -3.87278  1.66905  3.33728
H  -3.58251  1.81477  4.38247
C  -5.00291  2.31687  2.81697
H  -5.60639  2.97093  3.45419
C  -5.35544  2.11724  1.47437
H  -6.23895  2.61208  1.05839
C  -4.58098  1.28420  0.65293
H  -4.87136  1.14401 -0.39098
C  -3.15454 -0.18714 -1.57001
C  -2.72160  0.93161 -2.31161
H  -1.94314  1.58324 -1.90675
C  -3.30289  1.24886 -3.54731
H  -2.95055  2.12805 -4.09517
C  -4.32324  0.44330 -4.07270
H  -4.77015  0.68058 -5.04294
C  -4.77240 -0.66357 -3.33937
H  -5.57724 -1.29314 -3.73197
C  -4.20346 -0.97048 -2.09301
H  -4.58727 -1.82314 -1.52811
C  -3.13237 -2.15951  0.54763
C  -2.89893 -3.27016 -0.29117
H  -2.34495 -3.14579 -1.22792
C  -3.38283 -4.54253  0.04215
H  -3.18270 -5.38593 -0.62560
C  -4.11389 -4.72895  1.22465
H  -4.48784 -5.72223  1.49080
C  -4.36810 -3.63079  2.05763
H  -4.94794 -3.76058  2.97688
C  -3.88611 -2.35552  1.72126
H  -4.09805 -1.51138  2.38215

111
2_pbe0
Ru  0.02528 -0.35932  0.21915
Zn  0.08822 -0.24221 -2.28320
Zn  0.10424 -2.54489 -1.02094
P   2.36248 -0.81764  0.37421
P   0.24773  2.04024  0.04279
P  -2.34570 -0.49413  0.11466
C   0.26896  0.36497 -4.15840
H  -0.01675  1.41609 -4.29023
H  -0.39242 -0.23389 -4.79610
H   1.29243  0.23948 -4.53197
C   0.22923 -4.36869 -1.74342
H   1.21405 -4.52796 -2.19607
H  -0.52587 -4.54064 -2.52006
H   0.08835 -5.11659 -0.95540
C   0.44172 -2.14213  1.33302
C  -0.26380 -3.08628  2.10006
H  -1.34316 -3.16456  2.02812
C   0.40673 -3.93120  2.98937
H  -0.16819 -4.64770  3.57197
C   1.78956 -3.86643  3.16000
H   2.28484 -4.52166  3.87116
C   2.53002 -2.95399  2.40877
H   3.60702 -2.86826  2.53410
C   1.84950 -2.14783  1.50342
C   3.23946 -1.64476 -1.03212
C   3.70940 -2.95684 -0.92400
H   3.57014 -3.50664  0.00158
C   4.33268 -3.57251 -2.00803
H   4.68236 -4.59676 -1.91415
C   4.50181 -2.88337 -3.20494
H   4.98462 -3.36678 -4.04938
C   4.04472 -1.57167 -3.31813
H   4.17082 -1.02706 -4.24965
C   3.41234 -0.95856 -2.24110
H   3.05588  0.06341 -2.33811
C   3.72475  0.14648  1.17692
C   3.55967  0.58951  2.49580
H   2.64636  0.36039  3.03458
C   4.56241  1.32431  3.12030
H   4.41945  1.65741  4.14456
C   5.73914  1.62929  2.44002
H   6.52227  2.20051  2.93106
C   5.90846  1.19219  1.12995
H   6.82407  1.42045  0.59142
C   4.90858  0.45520  0.50040
H   5.05946  0.11651 -0.51937
C   0.15108  0.61354  2.09335
C   0.17612  0.20863  3.44013
H   0.12848 -0.84887  3.69354
C   0.24798  1.15439  4.46503
H   0.25876  0.81998  5.50086
C   0.29680  2.52537  4.19206
H   0.33767  3.24332  5.00665
C   0.29468  2.96335  2.86956
H   0.32278  4.02550  2.63552
C   0.24103  2.00109  1.86088
C  -0.92973  3.38144 -0.48116
C  -2.01595  3.70287  0.34010
H  -2.14248  3.20161  1.29468
C  -2.93985  4.66573 -0.05863
H  -3.77627  4.90070  0.59324
C  -2.79592  5.31590 -1.28047
H  -3.51799  6.06649 -1.58936
C  -1.71597  5.00356 -2.10277
H  -1.58778  5.51304 -3.05395
C  -0.78817  4.04484 -1.70648
H   0.05849  3.82797 -2.35075
C   1.85890  2.76034 -0.52116
C   2.26311  2.59584 -1.85159
H   1.64723  2.02390 -2.54363
C   3.45353  3.15966 -2.30498
H   3.74902  3.03029 -3.34271
C   4.26189  3.88009 -1.42965
H   5.19370  4.31469 -1.78037
C   3.87503  4.03206 -0.10123
H   4.50904  4.57655  0.59248
C   2.67970  3.47931  0.35128
H   2.39665  3.58843  1.39302
C  -3.40898  0.62332  1.17238
C  -3.06088  0.81339  2.51522
H  -2.17633  0.33098  2.91440
C  -3.82563  1.63377  3.34108
H  -3.52916  1.77236  4.37702
C  -4.95238  2.27875  2.83714
H  -5.54719  2.92343  3.47846
C  -5.31279  2.08842  1.50590
H  -6.19330  2.58160  1.10290
C  -4.54916  1.26726  0.67937
H  -4.84501  1.13689 -0.35591
C  -3.15289 -0.18084 -1.54353
C  -2.72440  0.92285 -2.28994
H  -1.93751  1.56254 -1.90398
C  -3.31822  1.24118 -3.50796
H  -2.96662  2.10690 -4.06154
C  -4.35049  0.45274 -4.00825
H  -4.80865  0.69118 -4.96389
C  -4.79658 -0.63904 -3.26935
H  -5.61007 -1.25491 -3.64301
C  -4.21193 -0.94801 -2.04245
H  -4.59203 -1.78929 -1.47323
C  -3.09447 -2.14942  0.54196
C  -2.86380 -3.24208 -0.30380
H  -2.33357 -3.10512 -1.24319
C  -3.32442 -4.51328  0.02333
H  -3.12478 -5.34297 -0.64855
C  -4.03130 -4.71566  1.20638
H  -4.38727 -5.70799  1.46802
C  -4.28529 -3.63497  2.04502
H  -4.84686 -3.77776  2.96415
C  -3.82483 -2.36084  1.71482
H  -4.03530 -1.53095  2.38099

111
2_b97d
Ru  0.01467 -0.38309  0.24056
Zn  0.21002 -0.30646 -2.29038
Zn  0.02014 -2.61099 -1.02481
P   2.35895 -0.81135  0.39901
P   0.22712  2.01774  0.04747
P  -2.33119 -0.46365  0.14163
C   0.45283  0.39910 -4.15376
H   0.09382  1.43956 -4.23138
H  -0.13169 -0.21093 -4.86235
H   1.51004  0.36906 -4.46331
C   0.04261 -4.51459 -1.61316
H   0.87740 -4.68615 -2.31088
H  -0.89681 -4.78080 -2.12585
H   0.16512 -5.18193 -0.74467
C   0.45000 -2.15576  1.37831
C  -0.25716 -3.10070  2.15570
H  -1.33691 -3.19089  2.08349
C   0.42693 -3.94172  3.05654
H  -0.14517 -4.66202  3.64641
C   1.82147 -3.86720  3.22475
H   2.32446 -4.52024  3.94002
C   2.56264 -2.94636  2.46140
H   3.64488 -2.85581  2.57569
C   1.86634 -2.14221  1.55346
C   3.14632 -1.65430 -1.05739
C   3.35481 -3.04751 -1.05780
H   3.14283 -3.62722 -0.16008
C   3.80582 -3.69245 -2.22156
H   3.94876 -4.77402 -2.21468
C   4.06191 -2.95438 -3.38681
H   4.40526 -3.45906 -4.29096
C   3.87119 -1.56157 -3.38605
H   4.06668 -0.97970 -4.28808
C   3.41003 -0.91534 -2.23134
H   3.24869  0.16170 -2.24034
C   3.71085  0.20672  1.15794
C   3.49759  0.75918  2.43983
H   2.56614  0.56938  2.96741
C   4.48425  1.55644  3.03498
H   4.30563  1.97616  4.02632
C   5.68920  1.81534  2.36105
H   6.45610  2.43706  2.82632
C   5.90300  1.26844  1.08702
H   6.83547  1.46408  0.55509
C   4.92023  0.46751  0.48589
H   5.09833  0.04795 -0.50288
C   0.11300  0.60885  2.11436
C   0.14158  0.18880  3.46306
H   0.11798 -0.87528  3.70595
C   0.18524  1.14278  4.49784
H   0.19620  0.80759  5.53848
C   0.20814  2.52624  4.22339
H   0.23000  3.24585  5.04377
C   0.20983  2.97413  2.89062
H   0.23015  4.04045  2.65528
C   0.17688  2.00565  1.87609
C  -0.92855  3.34432 -0.56950
C  -2.01586  3.75068  0.22812
H  -2.14204  3.34123  1.22878
C  -2.94688  4.67504 -0.27053
H  -3.78483  4.97564  0.35887
C  -2.81032  5.19228 -1.56727
H  -3.53986  5.90601 -1.95335
C  -1.72647  4.79037 -2.36644
H  -1.60684  5.19366 -3.37359
C  -0.78872  3.87417 -1.87062
H   0.05479  3.57742 -2.49338
C   1.88433  2.68915 -0.47065
C   2.32623  2.50067 -1.79590
H   1.70386  1.96152 -2.51104
C   3.57642  2.99092 -2.20426
H   3.90452  2.83950 -3.23424
C   4.40200  3.66130 -1.28824
H   5.37959  4.03155 -1.60084
C   3.97066  3.84080  0.03499
H   4.61628  4.33825  0.75890
C   2.71726  3.36109  0.44296
H   2.39888  3.48226  1.47664
C  -3.34943  0.80621  1.09144
C  -3.02212  1.08245  2.43558
H  -2.20630  0.55248  2.91533
C  -3.73053  2.05055  3.16268
H  -3.44545  2.25593  4.19542
C  -4.78578  2.75384  2.56000
H  -5.33357  3.51247  3.12174
C  -5.13382  2.46912  1.23084
H  -5.95583  3.00393  0.75206
C  -4.42115  1.50573  0.50062
H  -4.69723  1.31428 -0.53427
C  -3.09669 -0.25899 -1.56330
C  -2.63434  0.80953 -2.35869
H  -1.85494  1.46552 -1.98143
C  -3.18373  1.06001 -3.62299
H  -2.80538  1.89537 -4.21308
C  -4.20848  0.23799 -4.11865
H  -4.63056  0.42016 -5.10817
C  -4.69452 -0.81293 -3.32580
H  -5.50307 -1.44747 -3.69299
C  -4.15537 -1.05084 -2.04988
H  -4.56827 -1.85043 -1.43789
C  -3.10610 -2.06501  0.72641
C  -2.94840 -3.23054 -0.05333
H  -2.52077 -3.16704 -1.05330
C  -3.34898 -4.48260  0.43234
H  -3.20300 -5.36889 -0.18630
C  -3.92407 -4.58995  1.70885
H  -4.22740 -5.56433  2.09460
C  -4.11416 -3.43318  2.48035
H  -4.57363 -3.50249  3.46778
C  -3.71214 -2.17879  1.99254
H  -3.86047 -1.29351  2.60813

111
2_b97d3
Ru  0.01661 -0.39001  0.23457
Zn  0.10289 -0.20023 -2.27818
Zn  0.05496 -2.53503 -1.12055
P   2.35133 -0.83406  0.38394
P   0.26184  2.00781  0.03984
P  -2.33132 -0.47685  0.14961
C   0.28438  0.51574 -4.13204
H  -0.00519  1.57622 -4.18210
H  -0.38596 -0.04523 -4.79995
H   1.31288  0.41244 -4.50857
C   0.15397 -4.41329 -1.74855
H   1.04468 -4.55054 -2.37695
H  -0.73288 -4.68483 -2.34059
H   0.22072 -5.09438 -0.88783
C   0.43012 -2.15781  1.37259
C  -0.28544 -3.08332  2.16067
H  -1.36778 -3.14207  2.10540
C   0.39367 -3.93205  3.05428
H  -0.18284 -4.63857  3.65477
C   1.78891 -3.87958  3.20659
H   2.28850 -4.53653  3.91901
C   2.53537 -2.97271  2.43545
H   3.61822 -2.89468  2.54340
C   1.84653 -2.16401  1.52925
C   3.18198 -1.66705 -1.05025
C   3.48710 -3.03894 -1.01397
H   3.30135 -3.61032 -0.10666
C   3.99351 -3.67716 -2.15560
H   4.21111 -4.74473 -2.12166
C   4.20711 -2.95281 -3.33507
H   4.59250 -3.45384 -4.22294
C   3.91927 -1.57952 -3.37115
H   4.08225 -1.00796 -4.28505
C   3.40491 -0.94111 -2.23783
H   3.17370  0.12131 -2.27096
C   3.69593  0.17037  1.16688
C   3.48566  0.68283  2.46327
H   2.56028  0.46472  2.98840
C   4.46376  1.47614  3.07186
H   4.28641  1.86728  4.07399
C   5.65892  1.76762  2.39847
H   6.41992  2.38669  2.87435
C   5.87049  1.25840  1.11104
H   6.79513  1.48173  0.57840
C   4.89493  0.46425  0.49498
H   5.06961  0.07735 -0.50638
C   0.12760  0.57806  2.12944
C   0.14632  0.17792  3.48157
H   0.11374 -0.88148  3.73908
C   0.18844  1.14324  4.50436
H   0.19248  0.82015  5.54770
C   0.21438  2.51984  4.21269
H   0.23074  3.25013  5.02226
C   0.22586  2.94902  2.87540
H   0.24430  4.01155  2.62773
C   0.20224  1.97173  1.87185
C  -0.89211  3.33885 -0.55342
C  -2.00398  3.69599  0.23123
H  -2.12940  3.26896  1.22283
C  -2.96085  4.58759 -0.27039
H  -3.81941  4.84711  0.34773
C  -2.82381  5.12522 -1.55646
H  -3.57526  5.81157 -1.94700
C  -1.71092  4.78125 -2.33823
H  -1.58957  5.20357 -3.33622
C  -0.74819  3.89603 -1.84015
H   0.11318  3.63848 -2.45318
C   1.91865  2.68611 -0.45623
C   2.37434  2.50289 -1.77539
H   1.75768  1.96649 -2.49593
C   3.62446  2.99756 -2.16965
H   3.96396  2.84842 -3.19514
C   4.43596  3.66941 -1.24595
H   5.41447  4.04339 -1.54724
C   3.99086  3.84419  0.07091
H   4.62688  4.34189  0.80170
C   2.73878  3.35754  0.46596
H   2.41378  3.47075  1.49700
C  -3.35592  0.74599  1.13659
C  -3.00013  1.01107  2.47285
H  -2.15171  0.50100  2.91513
C  -3.71399  1.94783  3.23026
H  -3.40579  2.15050  4.25585
C  -4.80319  2.62655  2.66571
H  -5.35498  3.36304  3.25047
C  -5.18157  2.34679  1.34569
H  -6.03284  2.86158  0.89915
C  -4.46367  1.41475  0.58477
H  -4.76110  1.22239 -0.44287
C  -3.10578 -0.21608 -1.54002
C  -2.71682  0.93153 -2.25977
H  -2.01238  1.63110 -1.82196
C  -3.25660  1.20778 -3.51997
H  -2.93891  2.10570 -4.04899
C  -4.19013  0.33153 -4.09126
H  -4.60222  0.53460 -5.07974
C  -4.59853 -0.80150 -3.37576
H  -5.33693 -1.48097 -3.80262
C  -4.07278 -1.06767 -2.10216
H  -4.42502 -1.93547 -1.55021
C  -3.11312 -2.08961  0.67990
C  -2.88382 -3.24845 -0.08763
H  -2.35718 -3.17871 -1.03801
C  -3.32078 -4.50195  0.35249
H  -3.11916 -5.38357 -0.25545
C  -3.99956 -4.61822  1.57398
H  -4.33121 -5.59477  1.92656
C  -4.25218 -3.46955  2.33507
H  -4.78805 -3.54736  3.28143
C  -3.81725 -2.21238  1.89030
H  -4.01626 -1.33065  2.49505

111
2_m06
Ru  0.02971 -0.35714  0.20351
Zn  0.04757 -0.24433 -2.31617
Zn  0.20175 -2.53220 -1.07733
P   2.38392 -0.78364  0.37894
P   0.22637  2.06344  0.01152
P  -2.36183 -0.52588  0.13817
C   0.14772  0.48630 -4.15193
H  -0.14964  1.54478 -4.17436
H  -0.54000 -0.06457 -4.80570
H   1.15853  0.40338 -4.57376
C   0.53231 -4.38769 -1.61903
H   1.42796 -4.44325 -2.25014
H  -0.31205 -4.80431 -2.18171
H   0.69477 -5.00348 -0.72445
C   0.46988 -2.13293  1.32871
C  -0.23059 -3.09117  2.07822
H  -1.30967 -3.19782  1.97671
C   0.44086 -3.91886  2.98102
H  -0.12784 -4.65112  3.55269
C   1.81799 -3.82111  3.17906
H   2.31383 -4.46539  3.90176
C   2.55198 -2.89475  2.44042
H   3.62816 -2.78597  2.58165
C   1.87258 -2.10452  1.52170
C   3.25073 -1.63555 -1.01686
C   3.82349 -2.89753 -0.85006
H   3.78610 -3.38515  0.12252
C   4.40277 -3.55441 -1.93279
H   4.83184 -4.54420 -1.79477
C   4.41756 -2.95617 -3.18807
H   4.85950 -3.47649 -4.03464
C   3.86104 -1.69064 -3.36066
H   3.86798 -1.21576 -4.33939
C   3.28219 -1.03528 -2.28033
H   2.84517 -0.04574 -2.41928
C   3.72414  0.22910  1.14752
C   3.56938  0.68977  2.46077
H   2.68371  0.41703  3.03148
C   4.53828  1.50288  3.03689
H   4.40246  1.85359  4.05791
C   5.67122  1.86501  2.31270
H   6.43009  2.49923  2.76613
C   5.82939  1.41175  1.00747
H   6.70948  1.69304  0.43270
C   4.86099  0.59954  0.42569
H   4.99384  0.25643 -0.59890
C   0.15952  0.64221  2.08146
C   0.21550  0.25220  3.42960
H   0.19494 -0.80754  3.69564
C   0.28758  1.20811  4.44196
H   0.32382  0.88504  5.48238
C   0.30821  2.57628  4.15347
H   0.35001  3.30433  4.96083
C   0.27483  2.99819  2.82773
H   0.28247  4.05998  2.57628
C   0.22181  2.02529  1.82977
C  -0.97938  3.36237 -0.52993
C  -2.10493  3.62335  0.25662
H  -2.21697  3.13898  1.22689
C  -3.09315  4.49070 -0.19920
H  -3.96446  4.68130  0.42451
C  -2.97088  5.10396 -1.44156
H  -3.74621  5.77913 -1.79646
C  -1.84813  4.85526 -2.22669
H  -1.73991  5.33872 -3.19534
C  -0.85813  3.99027 -1.77439
H   0.01869  3.80710 -2.39453
C   1.83842  2.77785 -0.54980
C   2.26258  2.56971 -1.86676
H   1.64136  1.99221 -2.55490
C   3.47583  3.08745 -2.30983
H   3.79088  2.91856 -3.33762
C   4.28312  3.81094 -1.43710
H   5.23626  4.20887 -1.77849
C   3.87221  4.01375 -0.12355
H   4.50750  4.56166  0.56912
C   2.65568  3.50313  0.31881
H   2.35356  3.64676  1.35452
C  -3.34565  0.48055  1.35898
C  -2.97068  0.42133  2.70609
H  -2.15933 -0.23772  3.00643
C  -3.60612  1.20830  3.65913
H  -3.28223  1.15968  4.69676
C  -4.63902  2.06183  3.27944
H  -5.13529  2.68345  4.02145
C  -5.03499  2.11263  1.94727
H  -5.84726  2.77030  1.64338
C  -4.39079  1.33145  0.99036
H  -4.69933  1.40412 -0.05106
C  -3.26319 -0.07782 -1.43275
C  -2.78587  0.97192 -2.21948
H  -1.86961  1.48571 -1.93815
C  -3.47818  1.39600 -3.34955
H  -3.08005  2.21781 -3.94179
C  -4.66535  0.76891 -3.71081
H  -5.20809  1.09173 -4.59637
C  -5.15834 -0.27311 -2.93022
H  -6.09013 -0.76445 -3.20193
C  -4.46726 -0.69020 -1.79698
H  -4.87583 -1.49354 -1.18653
C  -3.05768 -2.23310  0.41450
C  -2.76976 -3.22660 -0.52828
H  -2.23447 -2.96979 -1.44381
C  -3.17271 -4.54098 -0.32895
H  -2.92587 -5.29718 -1.07073
C  -3.88895 -4.88242  0.81566
H  -4.20062 -5.91146  0.97860
C  -4.21428 -3.89746  1.74061
H  -4.79047 -4.15034  2.62799
C  -3.80490 -2.57994  1.54081
H  -4.06686 -1.82273  2.27638

111
2_tpss
Ru  0.02287 -0.34969  0.23467
Zn  0.07066 -0.27844 -2.27607
Zn  0.14182 -2.54453 -1.00256
P   2.38627 -0.81009  0.38684
P   0.23027  2.08006  0.03057
P  -2.36130 -0.51508  0.11499
C   0.23353  0.24130 -4.19301
H  -0.02143  1.29710 -4.36944
H  -0.45975 -0.37013 -4.78931
H   1.25015  0.06460 -4.57410
C   0.31621 -4.37811 -1.72351
H   1.31011 -4.51395 -2.17100
H  -0.43434 -4.56427 -2.50595
H   0.18545 -5.12906 -0.93219
C   0.44646 -2.13451  1.36510
C  -0.26894 -3.07614  2.14350
H  -1.35149 -3.14488  2.07423
C   0.40393 -3.93023  3.03634
H  -0.17445 -4.64345  3.62450
C   1.79696 -3.87383  3.20135
H   2.29214 -4.53315  3.91291
C   2.54676 -2.96112  2.44213
H   3.62671 -2.88342  2.56757
C   1.86583 -2.14503  1.53103
C   3.27170 -1.65400 -1.02493
C   3.80274 -2.95064 -0.88667
H   3.69715 -3.48146  0.05695
C   4.44437 -3.57152 -1.96792
H   4.84010 -4.57929 -1.85114
C   4.57204 -2.90338 -3.19271
H   5.06826 -3.38920 -4.03127
C   4.05337 -1.60851 -3.33677
H   4.14627 -1.08326 -4.28608
C   3.40196 -0.98999 -2.26197
H   2.99793  0.01417 -2.38080
C   3.77148  0.14813  1.19559
C   3.61761  0.58567  2.52756
H   2.70279  0.36038  3.07004
C   4.63884  1.30917  3.15563
H   4.50617  1.63604  4.18603
C   5.82187  1.60963  2.46599
H   6.61592  2.16971  2.95799
C   5.97874  1.18094  1.14180
H   6.89527  1.40569  0.59795
C   4.96094  0.45541  0.50803
H   5.10016  0.12374 -0.51842
C   0.15872  0.65758  2.11704
C   0.19210  0.26650  3.47719
H   0.13935 -0.78970  3.74475
C   0.27999  1.23045  4.49703
H   0.29780  0.90817  5.53946
C   0.33514  2.60579  4.20418
H   0.38824  3.33547  5.01129
C   0.32132  3.03169  2.86777
H   0.35073  4.09376  2.62266
C   0.25250  2.05209  1.86333
C  -0.96337  3.44076 -0.47257
C  -2.05556  3.74602  0.36380
H  -2.18027  3.22022  1.30767
C  -2.98115  4.72996 -0.00930
H  -3.81641  4.95415  0.65210
C  -2.83501  5.41723 -1.22123
H  -3.55510  6.18195 -1.50845
C  -1.75171  5.11941 -2.05930
H  -1.62257  5.65481 -2.99911
C  -0.82146  4.13950 -1.68885
H   0.02549  3.93487 -2.34099
C   1.83881  2.81197 -0.57571
C   2.22523  2.61516 -1.91688
H   1.60358  2.01091 -2.57982
C   3.40394  3.19158 -2.41133
H   3.68423  3.03772 -3.45260
C   4.21865  3.95705 -1.56623
H   5.13748  4.40027 -1.94711
C   3.85041  4.14119 -0.22686
H   4.48688  4.72091  0.43977
C   2.66656  3.57633  0.26656
H   2.39702  3.71331  1.31114
C  -3.45925  0.57348  1.19722
C  -3.10802  0.75597  2.55010
H  -2.20417  0.29414  2.93712
C  -3.90079  1.54421  3.39621
H  -3.60618  1.67616  4.43626
C  -5.05615  2.16547  2.90263
H  -5.67009  2.78237  3.55747
C  -5.41642  1.98618  1.56022
H  -6.31443  2.46100  1.16671
C  -4.62654  1.19623  0.71313
H  -4.92195  1.07068 -0.32554
C  -3.16652 -0.18466 -1.55891
C  -2.72254  0.92385 -2.30713
H  -1.92884  1.55540 -1.91324
C  -3.31324  1.24994 -3.53529
H  -2.95369  2.11564 -4.08847
C  -4.35431  0.46331 -4.04511
H  -4.80699  0.70669 -5.00503
C  -4.81323 -0.63502 -3.30647
H  -5.62925 -1.24782 -3.68729
C  -4.23390 -0.95119 -2.06879
H  -4.62038 -1.79435 -1.50182
C  -3.10348 -2.20079  0.50519
C  -2.84252 -3.28134 -0.36268
H  -2.28908 -3.11643 -1.28760
C  -3.30696 -4.57014 -0.07160
H  -3.08810 -5.38636 -0.75779
C  -4.04596 -4.80245  1.09664
H  -4.40420 -5.80415  1.32852
C  -4.32712 -3.73465  1.95831
H  -4.91096 -3.90070  2.86267
C  -3.86385 -2.44298  1.66477
H  -4.09503 -1.62594  2.34397

111
2_wb97xd
Ru  0.03390 -0.37533  0.21222
Zn  0.09112 -0.21779 -2.28367
Zn  0.08409 -2.53085 -1.06871
P   2.36245 -0.82301  0.35871
P   0.25558  2.01198  0.06243
P  -2.35262 -0.47999  0.14937
C   0.25976  0.54376 -4.09813
H  -0.06504  1.59231 -4.12645
H  -0.37612 -0.00985 -4.79915
H   1.28882  0.49780 -4.47609
C   0.18661 -4.38044 -1.71221
H   1.10509 -4.53500 -2.28951
H  -0.66096 -4.63333 -2.36109
H   0.19052 -5.08217 -0.87039
C   0.47435 -2.17261  1.32563
C  -0.20893 -3.12471  2.09849
H  -1.28418 -3.23044  2.02647
C   0.47839 -3.94236  2.99882
H  -0.08053 -4.66530  3.58745
C   1.85864 -3.84204  3.17208
H   2.36728 -4.47688  3.89106
C   2.57768 -2.92141  2.41219
H   3.65236 -2.81023  2.53185
C   1.87890 -2.14170  1.49989
C   3.19115 -1.65080 -1.06507
C   3.56185 -2.99551 -1.00810
H   3.41475 -3.55987 -0.09327
C   4.08639 -3.62836 -2.13389
H   4.35566 -4.67844 -2.08035
C   4.25183 -2.92431 -3.32133
H   4.65232 -3.42195 -4.19884
C   3.89635 -1.57768 -3.38291
H   4.01960 -1.02045 -4.30624
C   3.36579 -0.94804 -2.26385
H   3.08372  0.09878 -2.32146
C   3.69634  0.19233  1.11864
C   3.52027  0.66496  2.42508
H   2.62496  0.40795  2.97913
C   4.48741  1.46809  3.01810
H   4.33362  1.82701  4.03103
C   5.64262  1.80787  2.31837
H   6.39839  2.43401  2.78296
C   5.82485  1.33822  1.02210
H   6.72119  1.59839  0.46772
C   4.85747  0.53616  0.42327
H   5.01599  0.18083 -0.58889
C   0.15324  0.58532  2.09653
C   0.18607  0.16875  3.43787
H   0.17418 -0.89136  3.68030
C   0.21535  1.10806  4.46873
H   0.23029  0.76800  5.50162
C   0.21505  2.48212  4.20481
H   0.22206  3.19427  5.02436
C   0.21343  2.92920  2.88655
H   0.21302  3.99241  2.65846
C   0.20180  1.97381  1.87208
C  -0.92077  3.30027 -0.54075
C  -2.01386  3.66971  0.24662
H  -2.12601  3.26719  1.24831
C  -2.97659  4.54333 -0.25277
H  -3.82241  4.81206  0.37174
C  -2.86210  5.05350 -1.54107
H  -3.61769  5.72877 -1.93033
C  -1.76881  4.69883 -2.32879
H  -1.66480  5.09980 -3.33235
C  -0.80333  3.83114 -1.83137
H   0.04355  3.56682 -2.45638
C   1.88280  2.72015 -0.44186
C   2.34288  2.53487 -1.74947
H   1.74768  1.97212 -2.46423
C   3.56493  3.06434 -2.15378
H   3.90508  2.91228 -3.17369
C   4.34657  3.77852 -1.25078
H   5.30421  4.18495 -1.56081
C   3.90111  3.95720  0.05516
H   4.51511  4.49241  0.77208
C   2.67723  3.43241  0.45858
H   2.35530  3.55428  1.48669
C  -3.36126  0.70024  1.17460
C  -2.99030  0.92424  2.50512
H  -2.14421  0.39615  2.92407
C  -3.67967  1.83685  3.29676
H  -3.35620  2.00426  4.31922
C  -4.76325  2.53644  2.77187
H  -5.29890  3.25576  3.38393
C  -5.15941  2.30083  1.45889
H  -6.00899  2.83279  1.04145
C  -4.46446  1.39186  0.66541
H  -4.78129  1.24072 -0.35985
C  -3.16716 -0.21328 -1.50253
C  -2.74899  0.88161 -2.26547
H  -1.97095  1.53518 -1.89230
C  -3.33919  1.17633 -3.48870
H  -2.99002  2.03547 -4.05252
C  -4.36357  0.37086 -3.97752
H  -4.82139  0.58842 -4.93738
C  -4.80310 -0.71105 -3.22099
H  -5.61084 -1.33816 -3.58562
C  -4.21880 -0.99563 -1.98824
H  -4.59570 -1.82923 -1.40698
C  -3.07535 -2.11139  0.65434
C  -2.85696 -3.22849 -0.16090
H  -2.38189 -3.11364 -1.13089
C  -3.24919 -4.49895  0.24142
H  -3.05265 -5.34807 -0.40504
C  -3.87846 -4.67481  1.47179
H  -4.17809 -5.66659  1.79530
C  -4.12726 -3.56949  2.27834
H  -4.62859 -3.69348  3.23321
C  -3.73222 -2.29566  1.87210
H  -3.93088 -1.44876  2.51902
